# Supplementary material for: Experimental Study: Deep Learning-Based Fall Monitoring among Older Adults with Skin-Wearable Electronics
Source: Sensors (Basel). 2023 Apr 14;23(8):3983. doi: 10.3390/s23083983 (PMC10140987; doi:10.3390/s23083983)
Supplement: Supplementary file 1 [file sensors-23-03983-s001.zip]

Archive with 1 entries (1 files):
- sensors-2311855-supplementary.pdf
